# Supplementary material for: Appropriate Imaging Modality for the Etiologic Diagnosis of Congenital Single-Sided Deafness in Children
Source: J Clin Med. 2018 Dec 4;7(12):515. doi: 10.3390/jcm7120515 (PMC6306910; doi:10.3390/jcm7120515)
Supplement: Supplementary file 1 [file jcm-07-00515-s001.zip]

Archive with 3 entries (3 files):
- Supplement 2.tif
- Supplement 3.tif
- Supplment 1.tif
